# Supplementary material for: The impact of slippage on the data quality of head-worn eye trackers
Source: Behav Res Methods. 2020 Jan 2;52(3):1140–60. doi: 10.3758/s13428-019-01307-0 (PMC7280360; doi:10.3758/s13428-019-01307-0)
Supplement: Supplementary file 1 — (ZIP 35.2 KB) [file 13428_2019_1307_MOESM1_ESM.zip]

Archive with 15 entries (14 files):
- stimulus_poster/all-markers/
- stimulus_poster/all-markers/0.png
- stimulus_poster/all-markers/1.png
- stimulus_poster/all-markers/128.png
- stimulus_poster/all-markers/2.png
- stimulus_poster/all-markers/3.png
- stimulus_poster/all-markers/4.png
- stimulus_poster/all-markers/5.png
- stimulus_poster/all-markers/6.png
- stimulus_poster/all-markers/7.png
- stimulus_poster/main.tex
- stimulus_poster/Makefile
- stimulus_poster/poster_EyeRecToo.pdf
- stimulus_poster/poster_PupilLabs.pdf
- stimulus_poster/poster_TobiiG2.pdf
