# Supplementary material for: The impact of slippage on the data quality of head-worn eye trackers
Source: Behav Res Methods. 2020 Jan 2;52(3):1140–60. doi: 10.3758/s13428-019-01307-0 (PMC7280360; doi:10.3758/s13428-019-01307-0)
Supplement: Supplementary file 1 — (ZIP 35.2 KB) [file 13428_2019_1307_MOESM1_ESM.zip › stimulus_poster/main.tex]

\documentclass[a0,landscape]{sciposter}
\usepackage[utf8]{inputenc}

\usepackage{tikz}
\usetikzlibrary{shapes,arrows,chains}

\usepackage{xparse}
\ExplSyntaxOn
\NewDocumentCommand{\convertto}{mm}
% #1 = em or ex (or any other unit)
% #2 = dimen to convert
{
	\texttt{#2~=~\fp_to_decimal:n { (#2)/(1#1) }#1}
}
\ExplSyntaxOff

\setmargins[1cm]

\makeatletter
\def\convertto#1#2{\strip@pt\dimexpr #2*65536/\number\dimexpr 1#1}
\makeatother

\newlength{\step}
% 2*tan(angle/2)*distance
%\setlength{\step}{1.745cm} % 1 m
%\setlength{\step}{1.9199cm} % 1.1 m
\setlength{\step}{2.618cm} % 1.5 m
\newcounter{calTargetCounter}
\setcounter{calTargetCounter}{1}
\newlength{\tx}
\newlength{\ty}
\newcommand{\calTarget}[2]{
	\setlength{\tx}{#1\step}
	\setlength{\ty}{#2\step}
	\draw[color=black,fill=ruby] (\tx,\ty) circle (0.5\step);
	\draw[line width=7.5pt] (\tx,\ty) circle (1\step);
	\draw[line width=7.5pt] (\tx,\ty) circle (2\step);
%	\draw[line width=7.5pt] (\tx,\ty) circle (3\step);
%	\draw[line width=7.5pt] (\tx,\ty) circle (4\step);
	\node[line width=7.5pt] at (\tx,-0.5\step) { #1 };
	\node[left] at (0,\ty) { #2 };
	\node[color=white] (this) at (\tx,\ty) {\LARGE\textbf{\thecalTargetCounter}};
	\stepcounter{calTargetCounter}
}
\newcommand{\target}[2]{
	\setlength{\tx}{#1\step}
	\setlength{\ty}{#2\step}
	\draw[fill=yellow!50] (\tx,\ty) circle (0.5\step);
	\node[] at (\tx,-0.5\step) { #1 };
	\node[left] at (0,\ty) { #2 };
}
\newcommand{\tobii}[2]{
	\fill[white] (#1-27.25mm,#2-27.25mm) rectangle (#1+27.25mm,#2+27.25mm);
	\draw[fill=black] (#1,#2) circle (21.5mm);
	\draw[fill=white] (#1,#2) circle (11.5mm);
	\draw[fill=black] (#1,#2) circle (1.5mm);
}
\newcommand{\pupillabs}[2]{
	\fill[white] (#1-58.0mm,#2-58.0mm) rectangle (#1+58.0mm,#2+58.0mm);
	\draw[fill=black] (#1,#2) circle (37.0mm);
	\draw[fill=white] (#1,#2) circle (23.0mm);
	\draw[fill=black] (#1,#2) circle (12.0mm);
}

\newcounter{evalTargetCounter}
\setcounter{evalTargetCounter}{1}
\newcommand{\evalTarget}[2]{
	\setlength{\tx}{#1\step}
	\setlength{\ty}{#2\step}
	\draw[color=black,fill=darkestalice] (\tx,\ty) circle (0.5\step);
	\node[line width=7.5pt] at (\tx,-0.5\step) { #1 };
	\node[left] at (0,\ty) { #2 };
	\node[color=white] (this) at (\tx,\ty) {\LARGE\textbf{\theevalTargetCounter}};
	\stepcounter{evalTargetCounter}
}

\definecolor{ruby}{HTML}{C02F1D}
\definecolor{darkestalice}{HTML}{107896}

\begin{document}

\def\cols{40}
\def\rows{28}
\def\side{6\step}

\def\cx{0.5*\cols*\step}
\def\cy{0.5*\rows*\step}

\def\half{0.5*\side}
\def\top{\rows*\step}
\def\bottom{0}
\def\right{\cols*\step}
\def\left{0}

\centering
\begin{tikzpicture}[
		draw,color=black!30
	]
	\draw[step=\step, line width=3pt] (0cm,0cm) grid (\step*\cols,\step*\rows);


	% BOTTOM LEFT
	\node[inner sep=0pt] (cm) at (\left+\half,\bottom+\half)
	{\includegraphics[width=\side]{all-markers/0.png}};

	% LEFT SIDE
	\node[inner sep=0pt] (cm) at (\left+\half,0.5*\rows*\step)
	{\includegraphics[width=\side]{all-markers/1.png}};

	% TOP LEFT
	\node[inner sep=0pt] (cm) at (\half,\top-\half)
	{\includegraphics[width=\side]{all-markers/2.png}};

	% TOP SIDE
	\node[inner sep=0pt] (cm) at (0.5*\cols*\step,\top-\half)
	{\includegraphics[width=\side]{all-markers/3.png}};

	% TOP RIGHT
	\node[inner sep=0pt] (cm) at (\right-\half,\top-\half)
	{\includegraphics[width=\side]{all-markers/4.png}};

	% RIGHT SIDE
	\node[inner sep=0pt] (cm) at (\right-\half,0.5*\rows*\step)
	{\includegraphics[width=\side]{all-markers/5.png}};

	% BOTTOM RIGHT
	\node[inner sep=0pt] (cm) at (\right-\half,\bottom+\half)
	{\includegraphics[width=\side]{all-markers/6.png}};

	% BOTTOM SIDE
	\node[inner sep=0pt] (cm) at (0.5*\cols*\step,\bottom+\half)
	{\includegraphics[width=\side]{all-markers/7.png}};
	
	% TARGET
	% option 1: ArUco marker used for calibration by EyeRecToo
	%\node[inner sep=0pt] (cm) at (0.5*\cols*\step,0.5*\rows*\step)
	%{\includegraphics[width=\side]{all-markers/128.png}};
	% option 2: Tobii Glasses 2 calibration target
	%\tobii{\cx}{\cy};
	% option 3: Pupil-labs 
	\pupillabs{\cx}{\cy};


	\node[left] at (-0\step,1\step-0.5\step) { 1 };
	\node[left] at (-0\step,\rows\step-0.5\step) { \rows };

	\node[] at (1\step-0.5\step,-0.5\step) { 1 };
	\node[] at (\cols\step-0.5\step,-0.5\step) { \cols };

	%\node[right] at (5\step,-1.25\step) {
	%	\includegraphics[height=1.5\step,keepaspectratio]{logo.pdf}
	%};

	\node[right] at (5\step,-0.5\step) {
		Grid: \cols x \rows
	};
	\node[right] at (5\step,-1\step) {
		Cell: \convertto{cm}{\step}cm x \convertto{cm}{\step}cm
	};
	\node[right] at (5\step,-1.5\step) {
		1 cell = 1 degree at 1.5m
	};


\end{tikzpicture}

\end{document}
