# Supplementary material for: The impact of slippage on the data quality of head-worn eye trackers
Source: Behav Res Methods. 2020 Jan 2;52(3):1140–60. doi: 10.3758/s13428-019-01307-0 (PMC7280360; doi:10.3758/s13428-019-01307-0)
Supplement: Supplementary file 1 — (ZIP 35.2 KB) [file 13428_2019_1307_MOESM1_ESM.zip › stimulus_poster/Makefile]

pdf:
	latexmk main.tex -silent -pdf
	evince main.pdf

clean:
	latexmk -C main.tex
